# Supplementary material for: Unmasking Methicillin-resistant Staphylococcus argenteus: pathogenic potential, diagnostic pitfalls and antibiotic resistance of MRSArg in Norway 2008–2019
Source: Front Microbiol. 2026 Jan 14;16:1734191. doi: 10.3389/fmicb.2025.1734191 (PMC12847390; doi:10.3389/fmicb.2025.1734191)
Supplement: Supplementary file 1 [file Table_1.xlsx]

## Sheet: Supplementary table S1
Broth	Dilution	Stationary Phase (CFU/mL)	% of TSB
TSB	10⁻⁵	1.57 × 10⁸	1
TSBM	10⁻³	2.89 × 10⁶	0.02
PHMB	10⁻⁷	2.67 × 10⁸	1.7
The stationary-phase cell concentrations for TSB, TSBM, and PHMB broths, with TSB serving as the reference standard.
The CFU/ml for each broth was calculated based on stationary-phase concentration and the applied dilution factor.
TSBM; Tryptic Soy Broth supplemented with aztreonam 20 mg/L and cefoxitin 3.5 mg/L, PHMB; phenol red mannitol broth supplemented with ceftizoxime 5 mg/L and aztreonam 75 mg/L, TSB; Tryptic Soy Broth.

## Sheet: Supplementary table S2
Methicillin-resistant S. argenteus								Methicillin-resistant S. aureus
ProsjektID	Boiled lysate/EZ1-eluate	spa-type	MLST	lukE-PCR	yhfT-PCR	mecA-PCR		Boiled lysate/EZ1-eluate	spa-type	CC*	lukE-PCR	yhfT-PCR	mecA-PCR
SO-SARG8-2	EZ1-eluate	t15218	ST1223	neg	pos	pos		Boiled lysate	t002	5	neg	neg	pos
SO-SARG13-2	EZ1-eluate	t12782	ST1223	neg	pos	pos		Boiled lysate	t127	1	neg	neg	pos
SO-SARG12-3	Boiled lysate	t9791	ST1223	neg	pos	pos		Boiled lysate	t008	8	neg	neg	pos
SO-SARG15-3	Boiled lysate	t15443	ST1223	neg	pos	pos		Boiled lysate	t304	6	neg	neg	pos
SO-SARG14-1	EZ1-eluate	t15221	ST1223	neg	pos	pos		EZ1-eluate	t019	30	neg	neg	pos
SO-SARG8-1	EZ1-eluate	t6675	ST2250	pos	pos	pos		Boiled lysate	t223	22	neg	neg	pos
SO-SARG17-3	EZ1-eluate	t16808	ST2250	pos	pos	pos		Boiled lysate	t034	398	neg	neg	pos
SO-SARG17-4	EZ1-eluate	t16149	ST2250	pos	pos	pos		EZ1-eluate	t105	5	neg	neg	pos
SO-SARG17-5	EZ1-eluate	t14475	ST2250	pos	pos	pos		EZ1-eluate	t1476	8	neg	neg	pos
SO-SARG12-2	EZ1-eluate	t12708	ST2250	pos	pos	pos		Boiled lysate	t437	59	neg	neg	pos
SO-SARG14-10	Boiled lysate	t5078	ST2250	pos	pos	pos		Boiled lysate	t021	30	neg	neg	pos
SO-SARG14-9	Boiled lysate	t7960	ST2250	pos	pos	pos		Boiled lysate	t005	22	neg	neg	pos
SO-SARG16-5	Boiled lysate	t16376	ST2250	pos	pos	pos		EZ1-eluate	t657	1	neg	neg	pos
SO-SARG19-4	Boiled lysate	t10900	ST2250	pos	pos	pos		EZ1-eluate	t690	88	neg	neg	pos
SO-SARG11-2	Boiled lysate	t6947	ST2250	pos	pos	pos		EZ1-eluate	t688	5	neg	neg	pos
SO-SARG13-3	EZ1-eluate	t16726	ST2793	pos	pos	pos		EZ1-eluate	t355	152	neg	neg	pos
SO-SARG17-6	EZ1-eluate	t6188	ST2793	pos	pos	pos		Boiled lysate	t701	6	neg	neg	pos
SO-SARG18-3	Boiled lysate	t17987	ST2793	pos	pos	pos		EZ1-eluate	t044	80	neg	neg	pos
SO-SARG17-10	Boiled lysate	t17057	ST2793	pos	pos	pos		EZ1-eluate	t024	8	neg	neg	pos
SO-SARG19-15	Boiled lysate	t19056	ST2793	pos	pos	pos		EZ1-eluate	t148	72	neg	neg	pos
								* CC: Clonal complex

## Sheet: Supplementary table S3
	Number	Within ST distances (excluding clusters, i.e. >25)
ST		Minimum	Maximum	Mean	Average
2250	117	26	157	61	65
1223	16	26	152	99	96
2793	24	35	245	79	89
SNP distances within the MRSArg sequence types (STs) identified in Norway, 2008–2019.

## Sheet: Supplementary table S4
	Extracellular enzymes						Capsule																Adhesins								Secretion system												Hemolysins and toxins
Strains	aur	hysA	lip	sspA	sspB	sspC	cap8B	cap8C	cap8D	cap8E	cap8F	cap8G	cap8H	cap8I	cap8J	cap8K	cap8L	cap8M	cap8O	cap8P	capA	capN	clfA	clfB	cna	fnbA	fnbB	sdrC	sdrD	sdrE	esaA	esaB	esaD	esaE	esaG	essA	essB	essC	esxA	esxB	esxC	esxD	eta	hlb	hld	hlgA	hlgB	hlgC	hly/hla
All (n)	157	156	157	157	157	157	157	157	157	157	157	157	131	133	133	133	157	157	157	157	157	157	0	34	23	0	141	145	143	143	153	153	40	40	156	153	153	40	153	40	40	40	2	157	157	156	157	157	157
All (%)	1	0.993631	1	1	1	1	1	1	1	1	1	1	0.834395	0.847134	0.847134	0.847134	1	1	1	1	1	1	0	0.216561	0.146497	0	0.898089	0.923567	0.910828	0.910828	0.974522	0.974522	0.254777	0.254777	0.993631	0.974522	0.974522	0.254777	0.974522	0.254777	0.254777	0.254777	0.0127389	1	1	0.993631	1	1	1
ST1223 (n)	16	16	16	16	16	16	16	16	16	16	16	16	16	16	16	16	16	16	16	16	16	16	0	6	0	0	4	11	14	13	16	16	16	16	15	16	16	16	16	16	16	16	0	16	16	16	16	16	16
ST1223 (%)	1	1	1	1	1	1	1	1	1	1	1	1	1	1	1	1	1	1	1	1	1	1	0	0.375	0	0	0.25	0.6875	0.875	0.8125	1	1	1	1	0.9375	1	1	1	1	1	1	1	0	1	1	1	1	1	1
ST2250 (n)	117	116	117	117	117	117	117	117	117	117	117	117	115	117	117	117	117	117	117	117	117	117	0	6	0	0	114	111	107	108	113	113	0	0	117	113	113	0	113	0	0	0	2	117	117	116	117	117	117
ST2250 (%)	1	0.991453	1	1	1	1	1	1	1	1	1	1	0.982906	1	1	1	1	1	1	1	1	1	0	0.0512821	0	0	0.974359	0.948718	0.91453	0.923077	0.965812	0.965812	0	0	1	0.965812	0.965812	0	0.965812	0	0	0	0.017094	1	1	0.991453	1	1	1
ST2793 (n)	24	24	24	24	24	24	24	24	24	24	24	24	0	0	0	0	24	24	24	24	24	24	0	22	23	0	23	23	22	22	24	24	24	24	24	24	24	24	24	24	24	24	0	24	24	24	24	24	24
ST2793 (%)	1	1	1	1	1	1	1	1	1	1	1	1	0	0	0	0	1	1	1	1	1	1	0	0.916667	0.958333	0	0.958333	0.958333	0.916667	0.916667	1	1	1	1	1	1	1	1	1	1	1	1	0	1	1	1	1	1	1
P-value													2.2 × 10⁻¹⁶	2.2 × 10⁻¹⁶	2.2 × 10⁻¹⁶	2.2 × 10⁻¹⁶								0.116	2.2 × 10⁻¹⁶		0.0097						2.2 × 10⁻¹⁶	2.2 × 10⁻¹⁶				2.2 × 10⁻¹⁶		2.2 × 10⁻¹⁶	2.2 × 10⁻¹⁶	2.2 × 10⁻¹⁶
Significant/not significant													Significant	Significant	Significant	Significant								Not significant	Significant		Significant						Significant	Significant				Significant		Significant	Significant	Significant
[truncated: 31 more columns]

## Sheet: Supplementary table S5
Group	Species and strain	GenBank Accession
S. aureus	S. aureus CN1	CP003979.1
S. aureus	S. aureus COL	CP000046.1
S. aureus	S. aureus ED133	CP001996.1
S. aureus	S. aureus H-EMRSA-15	HE681097.1
S. aureus	S. aureus JH1	CP000736.1
S. aureus	S. aureus JKD6159	CP002114.2
S. aureus	S. aureus LGA251	FR821779.1
S. aureus	S. aureus MRSA252	BX571856.1
S. aureus	S. aureus MSSA476	BX571857.1
S. aureus	S. aureus MW2	BA000033.2
S. aureus	S. aureus Mu50	BA000017.4
S. aureus	S. aureus N315	BA000018.3
S. aureus	S. aureus RF122	AJ938182.1
S. aureus	S. aureus S0385	AM990992.1
S. aureus	S. aureus SA957	CP003603.1
S. aureus	S. aureus DAR4145	CP010526.1
S. aureus	S. aureus TW20	FN433596.1
S. aureus	S. aureus USA300_FPR3757	CP000255.1
S. aureus	S. aureus JKD6008	CP002120.1
S. aureus	S. aureus Newman	AP009351.1
S. aureus	S. aureus MRSA107	GCF_002895385.1
S. argenteus	S. argenteus SO-SARG11-1	SAMN50620196
S. argenteus	S. argenteus SO-SARG11-2	SAMN50620163
S. argenteus	S. argenteus SO-SARG11-3	SAMN50620205
S. argenteus	S. argenteus SO-SARG12-1	SAMN50620192
S. argenteus	S. argenteus SO-SARG12-2	SAMN50620164
S. argenteus	S. argenteus SO-SARG12-3	SAMN50620158
S. argenteus	S. argenteus SO-SARG12-4	SAMN50620227
S. argenteus	S. argenteus SO-SARG12-5	SAMN50620254
S. argenteus	S. argenteus SO-SARG13-1	SAMN50620145
S. argenteus	S. argenteus SO-SARG13-10	SAMN50620177
S. argenteus	S. argenteus SO-SARG13-2	SAMN50620187
S. argenteus	S. argenteus SO-SARG13-3	SAMN50620168
S. argenteus	S. argenteus SO-SARG13-4	SAMN50620221
S. argenteus	S. argenteus SO-SARG13-5	SAMN50620240
S. argenteus	S. argenteus SO-SARG13-6	SAMN50620272
S. argenteus	S. argenteus SO-SARG13-7	SAMN50620241
S. argenteus	S. argenteus SO-SARG13-8	SAMN50620202
S. argenteus	S. argenteus SO-SARG13-9	SAMN50620157
S. argenteus	S. argenteus SO-SARG14-1	SAMN50620150
S. argenteus	S. argenteus SO-SARG14-10	SAMN50620214
S. argenteus	S. argenteus SO-SARG14-2	SAMN50620176
S. argenteus	S. argenteus SO-SARG14-3	SAMN50620216
S. argenteus	S. argenteus SO-SARG14-4	SAMN50620184
S. argenteus	S. argenteus SO-SARG14-6	SAMN50620128
S. argenteus	S. argenteus SO-SARG14-7	SAMN50620268
S. argenteus	S. argenteus SO-SARG14-8	SAMN50620144
S. argenteus	S. argenteus SO-SARG14-9	SAMN50620179
S. argenteus	S. argenteus SO-SARG15-1	SAMN50620215
S. argenteus	S. argenteus SO-SARG15-10	SAMN50620217
S. argenteus	S. argenteus SO-SARG15-11	SAMN50620190
S. argenteus	S. argenteus SO-SARG15-12	SAMN50620197
S. argenteus	S. argenteus SO-SARG15-13	SAMN50620171
S. argenteus	S. argenteus SO-SARG15-14	SAMN50620208
S. argenteus	S. argenteus SO-SARG15-15	SAMN50620198
S. argenteus	S. argenteus SO-SARG15-16	SAMN50620238
S. argenteus	S. argenteus SO-SARG15-2	SAMN50620153
S. argenteus	S. argenteus SO-SARG15-3	SAMN50620146
S. argenteus	S. argenteus SO-SARG15-4	SAMN50620207
S. argenteus	S. argenteus SO-SARG15-5	SAMN50620248
S. argenteus	S. argenteus SO-SARG15-6	SAMN50620199
S. argenteus	S. argenteus SO-SARG15-7	SAMN50620250
S. argenteus	S. argenteus SO-SARG15-8	SAMN50620245
S. argenteus	S. argenteus SO-SARG16-1	SAMN50620253
S. argenteus	S. argenteus SO-SARG16-10	SAMN50620135
S. argenteus	S. argenteus SO-SARG16-11	SAMN50620166
S. argenteus	S. argenteus SO-SARG16-12	SAMN50620279
S. argenteus	S. argenteus SO-SARG16-13	SAMN50620178
S. argenteus	S. argenteus SO-SARG16-14	SAMN50620151
S. argenteus	S. argenteus SO-SARG16-16	SAMN50620170
S. argenteus	S. argenteus SO-SARG16-17	SAMN50620267
S. argenteus	S. argenteus SO-SARG16-18	SAMN50620275
S. argenteus	S. argenteus SO-SARG16-2	SAMN50620173
S. argenteus	S. argenteus SO-SARG16-20	SAMN50620149
S. argenteus	S. argenteus SO-SARG16-3	SAMN50620232
S. argenteus	S. argenteus SO-SARG16-4	SAMN50620169
S. argenteus	S. argenteus SO-SARG16-6	SAMN50620147
S. argenteus	S. argenteus SO-SARG16-7	SAMN50620125
S. argenteus	S. argenteus SO-SARG16-8	SAMN50620263
S. argenteus	S. argenteus SO-SARG16-9	SAMN50620186
S. argenteus	S. argenteus SO-SARG17-1	SAMN50620243
S. argenteus	S. argenteus SO-SARG17-10	SAMN50620195
S. argenteus	S. argenteus SO-SARG17-11	SAMN50620155
S. argenteus	S. argenteus SO-SARG17-12	SAMN50620200
S. argenteus	S. argenteus SO-SARG17-13	SAMN50620159
S. argenteus	S. argenteus SO-SARG17-14	SAMN50620180
S. argenteus	S. argenteus SO-SARG17-15	SAMN50620183
S. argenteus	S. argenteus SO-SARG17-16	SAMN50620143
S. argenteus	S. argenteus SO-SARG17-17	SAMN50620174
S. argenteus	S. argenteus SO-SARG17-18	SAMN50620127
S. argenteus	S. argenteus SO-SARG17-19	SAMN50620124
S. argenteus	S. argenteus SO-SARG17-2	SAMN50620167
S. argenteus	S. argenteus SO-SARG17-20	SAMN50620271
S. argenteus	S. argenteus SO-SARG17-22	SAMN50620185
S. argenteus	S. argenteus SO-SARG17-23	SAMN50620140
S. argenteus	S. argenteus SO-SARG17-24	SAMN50620123
S. argenteus	S. argenteus SO-SARG17-25	SAMN50620206
S. argenteus	S. argenteus SO-SARG17-26	SAMN50620193
S. argenteus	S. argenteus SO-SARG17-27	SAMN50620220
S. argenteus	S. argenteus SO-SARG17-28	SAMN50620269
S. argenteus	S. argenteus SO-SARG17-29	SAMN50620129
S. argenteus	S. argenteus SO-SARG17-3	SAMN50620277
S. argenteus	S. argenteus SO-SARG17-30	SAMN50620175
S. argenteus	S. argenteus SO-SARG17-32	SAMN50620152
S. argenteus	S. argenteus SO-SARG17-33	SAMN50620154
S. argenteus	S. argenteus SO-SARG17-34	SAMN50620237
S. argenteus	S. argenteus SO-SARG17-35	SAMN50620218
S. argenteus	S. argenteus SO-SARG17-36	SAMN50620233
S. argenteus	S. argenteus SO-SARG17-37	SAMN50620161
S. argenteus	S. argenteus SO-SARG17-4	SAMN50620260
S. argenteus	S. argenteus SO-SARG17-5	SAMN50620209
S. argenteus	S. argenteus SO-SARG17-6	SAMN50620273
S. argenteus	S. argenteus SO-SARG17-7	SAMN50620137
S. argenteus	S. argenteus SO-SARG17-8	SAMN50620204
S. argenteus	S. argenteus SO-SARG17-9	SAMN50620234
S. argenteus	S. argenteus SO-SARG18-1	SAMN50620189
S. argenteus	S. argenteus SO-SARG18-10	SAMN50620136
S. argenteus	S. argenteus SO-SARG18-11	SAMN50620262
S. argenteus	S. argenteus SO-SARG18-13	SAMN50620138
S. argenteus	S. argenteus SO-SARG18-15	SAMN50620259
S. argenteus	S. argenteus SO-SARG18-16	SAMN50620246
S. argenteus	S. argenteus SO-SARG18-17	SAMN50620210
S. argenteus	S. argenteus SO-SARG18-18	SAMN50620252
S. argenteus	S. argenteus SO-SARG18-19	SAMN50620258
S. argenteus	S. argenteus SO-SARG18-2	SAMN50620255
S. argenteus	S. argenteus SO-SARG18-20	SAMN50620139
S. argenteus	S. argenteus SO-SARG18-21	SAMN50620226
S. argenteus	S. argenteus SO-SARG18-22	SAMN50620235
S. argenteus	S. argenteus SO-SARG18-23	SAMN50620270
S. argenteus	S. argenteus SO-SARG18-24	SAMN50620231
S. argenteus	S. argenteus SO-SARG18-25	SAMN50620203
S. argenteus	S. argenteus SO-SARG18-26	SAMN50620126
S. argenteus	S. argenteus SO-SARG18-3	SAMN50620278
S. argenteus	S. argenteus SO-SARG18-5	SAMN50620228
S. argenteus	S. argenteus SO-SARG18-6	SAMN50620182
S. argenteus	S. argenteus SO-SARG18-7	SAMN50620261
S. argenteus	S. argenteus SO-SARG18-8	SAMN50620276
S. argenteus	S. argenteus SO-SARG19-1	SAMN50620239
S. argenteus	S. argenteus SO-SARG19-10	SAMN50620219
S. argenteus	S. argenteus SO-SARG19-11	SAMN50620211
S. argenteus	S. argenteus SO-SARG19-12	SAMN50620222
S. argenteus	S. argenteus SO-SARG19-13	SAMN50620249
S. argenteus	S. argenteus SO-SARG19-14	SAMN50620247
S. argenteus	S. argenteus SO-SARG19-15	SAMN50620256
S. argenteus	S. argenteus SO-SARG19-16	SAMN50620264
S. argenteus	S. argenteus SO-SARG19-18	SAMN50620224
S. argenteus	S. argenteus SO-SARG19-19	SAMN50620156
S. argenteus	S. argenteus SO-SARG19-2	SAMN50620141
S. argenteus	S. argenteus SO-SARG19-20	SAMN50620201
S. argenteus	S. argenteus SO-SARG19-24	SAMN50620265
S. argenteus	S. argenteus SO-SARG19-28	SAMN50620148
S. argenteus	S. argenteus SO-SARG19-3	SAMN50620212
S. argenteus	S. argenteus SO-SARG19-30	SAMN50620230
S. argenteus	S. argenteus SO-SARG19-32	SAMN50620134
S. argenteus	S. argenteus SO-SARG19-34	SAMN50620274
S. argenteus	S. argenteus SO-SARG19-35	SAMN50620142
S. argenteus	S. argenteus SO-SARG19-4	SAMN50620132
S. argenteus	S. argenteus SO-SARG19-5	SAMN50620242
S. argenteus	S. argenteus SO-SARG19-8	SAMN50620191
S. argenteus	S. argenteus SO-SARG19-9	SAMN50620223
S. argenteus	S. argenteus SO-SARG8-1	SAMN50620162
S. argenteus	S. argenteus SO-SARG8-2	SAMN50620181
S. argenteus	S. argenteus BN75	NZ_CP015758.1
S. argenteus	S. argenteus CCUG_69384	NZ_NSBY01000001.1
S. argenteus	S. argenteus CCUG_69385	NZ_NSBX01000001.1
S. argenteus	S. argenteus H1955	NZ_FXWA01000185.1
S. argenteus	S. argenteus M21126	NZ_KK096592.1
S. argenteus	S. argenteus MSHR1132	NC_016941.1
S. argenteus	S. argenteus O-1	NZ_FXVH01000080.1
S. argenteus	S. argenteus O-10	NZ_FXVJ01000209.1
S. argenteus	S. argenteus O-2	NZ_FXWE01000079.1
S. argenteus	S. argenteus O-3	NZ_FXVW01000141.1
S. argenteus	S. argenteus O-4	NZ_FXVQ01000109.1
S. argenteus	S. argenteus O-5	NZ_FXVO01000100.1
S. argenteus	S. argenteus O-6	NZ_FXVZ01000064.1
S. argenteus	S. argenteus O-9	NZ_FXVM01000273.1
S. argenteus	S. argenteus XNO106	NZ_CP025023.1
S. argenteus	S. argenteus strain BN75	GCF_001891145.1
Other Staphylococci	Staphylococcus agnetis strain379	GCF_011466855.1
Other Staphylococci	Staphylococcus argensis strain DE0069	GCF_007682245.1
Other Staphylococci	Staphylococcus arlettae strain P2	GCF_006741705.1
Other Staphylococci	Staphylococcus auricularis strain FDAARGOS 882	GCF_016028295.1
Other Staphylococci	Staphylococcus borealis strain 51-48	GCF_013345165.1
Other Staphylococci	Staphylococcus caeli strain 82B	GCF_900097965.1
Other Staphylococci	Staphylococcus capitis subsp. capitis strain AYP1020	GCF_001028645.1
Other Staphylococci	Staphylococcus caprae strain JMUB898	GCF_003966625.1
Other Staphylococci	Staphylococcus carnosus subsp. carnosus TM300	GCF_000009405.1
Other Staphylococci	Staphylococcus chromogenes strain NCTC10530	GCF_900458195.1
Other Staphylococci	Staphylococcus cohnii strain FDAARGOS 538	GCF_003956025.1
Other Staphylococci	Staphylococcus condimenti strain StO 2014-01	GCF_001922405.1
Other Staphylococci	Staphylococcus cornubiensis strain NW1	GCF_900183575.1
Other Staphylococci	Staphylococcus delphini strain NCTC12225	GCF_900636325.1
Other Staphylococci	Staphylococcus devriesei strain NCTC13828	GCF_900458355.1
Other Staphylococci	Staphylococcus edaphicus strain CCM 8730	GCF_002614725.1
Other Staphylococci	Staphylococcus epidermidis strain ATCC4990	GCF_006094375.1
Other Staphylococci	Staphylococcus equorum strain KS1039	GCF_001432245.1
Other Staphylococci	Staphylococcus felis strain ATCC	GCF_003012915.1
Other Staphylococci	Staphylococcus fleurettii strain NCTC13829	GCF_900458505.1
Other Staphylococci	Staphylococcus gallinarum strain NCTC12195	GCA_900458615.1
Other Staphylococci	Staphylococcus haemolyticus strain S167	GCF_001611955.1
Other Staphylococci	Staphylococcus hominis strain FDAARGOS 575	GCF_003812505.1
Other Staphylococci	Staphylococcus hyicus strain ATCC1249	GCF_000816085.1
Other Staphylococci	Staphylococcus intermedius NCTC1048	GCF_900458545.1
Other Staphylococci	Staphylococcus kloosii strain ATCC	GCF_003019255.1
Other Staphylococci	Staphylococcus lentus strain H29	GCF_014070215.1
Other Staphylococci	Staphylococcus lugdunensis strain FDAARGOS 141	GCF_001558775.1
Other Staphylococci	Staphylococcus lutrae strain ATCC 700373	GCF_002101335.1
Other Staphylococci	Staphylococcus massiliensis CCUG 55927	GCF_000298075.1
Other Staphylococci	Staphylococcus microti strain NCTC13832	GCF_900458705.1
Other Staphylococci	Staphylococcus muscae strain NCTC13833	GCF_900187005.1
Other Staphylococci	Staphylococcus nepalensis strain NCTC13834	GCF_900458695.1
Other Staphylococci	Staphylococcus pasteuri SP1	GCF_000494875.1
Other Staphylococci	Staphylococcus petrasii subsp. petrasii strain NCTC13835	GCF_900458665.1
Other Staphylococci	Staphylococcus pettenkoferi strain FDAARGOS 288	GCF_002208805.2
Other Staphylococci	Staphylococcus piscifermentans strain NCTC13836	GCF_900186985.1
Other Staphylococci	Staphylococcus pseudintermedius HKU10-03	GCF_000185885.1
Other Staphylococci	Staphylococcus pseudoxylosus strain S04009	GCF_003697915.1
Other Staphylococci	Staphylococcus rostri strain DSM 21968	GCF_002902145.1
Other Staphylococci	Staphylococcus saccharolyticus strain FDAARGOS 1074	GCF_016127715.1
Other Staphylococci	Staphylococcus petrasii subsp. petrasii strain NCTC13835	GCF_900458665.1
Other Staphylococci	Staphylococcus schleiferi strain TSCC54	GCF_001548255.1
Other Staphylococci	Staphylococcus schweitzeri strain NCTC13712	GCF_900636685.1
Other Staphylococci	Staphylococcus petrasii subsp. petrasii strain NCTC13835	GCF_900458665.1
Other Staphylococci	Staphylococcus simiae strain NCTC13838	GCF_900187055.1
Other Staphylococci	Staphylococcus simulans strain NCTC11046	GCF_900474685.1
Other Staphylococci	Staphylococcus stepanovicii strain NCTC13839	GCF_900187075.1
Other Staphylococci	Staphylococcus succinus strain4BME20	GCF_001902315.1
Other Staphylococci	Staphylococcus vitulinus strain Tienloo1	GCF_012931565.1
Other Staphylococci	Staphylococcus warneri strain 22.1	GCF_003571725.1
Other Staphylococci	Staphylococcus xylosus strain S170	GCF_002078255.1
